# Supplementary material for: Low frequency variants can predetermine antiviral drug resistance development in herpes simplex virus type 1
Source: PLoS Pathog. 2026 Jun 8;22(6):e1014296. doi: 10.1371/journal.ppat.1014296 (PMC13262928; doi:10.1371/journal.ppat.1014296)
Supplement: S1 Data‌‌ — The data given here are the basis for the parental mutations depicted in Fig 4a and 4b. The genetic makeup of the parental strains was analogously analyzed to the passaged viruses by remapping the paired-end reads back to the respective de-novo assembled reference genomes using the same bioinformatic workflow.‌‌ (XLSX) [file ppat.1014296.s011.xlsx]

## Sheet: Tabelle1
Gene	Detected mutation	Published resistance	Detected viruses
UL23	T367M	None	K17+_BAC
UL23	P355fsx	Resistant	K17+_BAC
UL23	R320C	None	K17+_BAC, K17+_UL23(P84L)_BAC
UL23	A299fsx	None	K17+_BAC, F-Strain
UL23	E296K	None	K17+_BAC
UL23	P280fsx	None	K17+_BAC, F-Strain
UL23	Q270fsx	None	K17+_BAC, FR_resistant, F-Strain, FR_sensitive
UL23	V267G	None	K17+_BAC
UL23	A207fsx	None	K17+_BAC, FR_resistant, F-Strain, FR_sensitive
UL23	P155fsx	None	K17+_BAC, F-Strain, FR_sensitive
UL23	E146fsx	None	K17+_BAC, FR_resistant, F-Strain, FR_sensitive
UL23	V120L	None	F-Strain, FR_resistant, FR_sensitive, K17+_BAC, K17+_UL23(P84L)_BAC
UL23	L68M	None	K17+_BAC
UL23	T63fsx	None	K17+_BAC, FR_resistant, FR_sensitive
UL23	E43fsx	None	K17+_BAC, F-Strain
UL23	D215N	Sensitive	K17+_UL23(P84L)_BAC
UL23	G180fsx	None	F-Strain, K17+_UL23(P84L)_BAC
UL23	E374fsx	Resistant	F-Strain, FR_sensitive
UL23	G356fsx	None	F-Strain, FR_sensitive
UL23	T354fsx	None	F-Strain
UL23	T354S	None	F-Strain
UL23	Q349fsx	None	F-Strain
UL23	C336Y	Resistant	F-Strain
UL23	I326fsx	None	F-Strain
UL23	M322fsx	None	F-Strain
UL23	A311fsx	None	F-Strain
UL23	A309V	Sensitive	F-Strain, FR_sensitive
UL23	N301fsx	Resistant	F-Strain, FR_sensitive
UL23	E296fsx	None	F-Strain, FR_resistant, FR_sensitive
UL23	T290fsx	None	F-Strain
UL23	H283fsx	None	F-Strain, FR_sensitive
UL23	R281Q	Sensitive/Resistant	F-Strain
UL23	A278S	None	F-Strain
UL23	Q275fsx	None	F-Strain
UL23	G260fsx	None	F-Strain
UL23	Y239fsx	None	F-Strain
UL23	R237C	None	F-Strain
UL23	A233fsx	None	F-Strain
UL23	A230fsx	None	F-Strain, FR_resistant, FR_sensitive
UL23	A218fsx	None	F-Strain, FR_resistant
UL23	A192fsx	None	F-Strain
UL23	Q185fsx	None	F-Strain, FR_resistant, FR_sensitive
UL23	G180A	None	F-Strain
UL23	I166fsx	None	F-Strain
UL23	Y132fsx	None	F-Strain
UL23	G129fsx	None	F-Strain
UL23	Q125fsx	None	F-Strain
UL23	A124T	None	F-Strain
UL23	Q109fsx	None	F-Strain, FR_resistant
UL23	T103fsx	None	F-Strain, FR_sensitive
UL23	A93fsx	None	F-Strain, FR_sensitive
UL23	P84S	Resistant	F-Strain
UL23	G73fsx	None	F-Strain
UL23	T66fsx	None	F-Strain
UL23	T65fsx	None	F-Strain, FR_sensitive
UL23	K62fsx	None	F-Strain
UL23	Y53fsx	None	F-Strain
UL23	T48fsx	None	F-Strain, FR_sensitive
UL23	V352I	Sensitive	FR_sensitive
UL23	N306fsx	None	FR_sensitive
UL23	R256W	Resistant	FR_sensitive
UL23	G252S	None	FR_sensitive
UL23	S149fsx	None	FR_resistant, FR_sensitive
UL23	A133V	Sensitive	FR_sensitive
UL23	Q89fsx	None	FR_sensitive
UL23	A71V	None	FR_sensitive
UL23	V70fsx	None	FR_sensitive
UL23	T38fsx	None	FR_sensitive
UL23	T245M	Resistant	FR_resistant
UL23	R220C	Resistant	FR_resistant
UL23	L193P	None	FR_resistant
UL23	R163H	Resistant	FR_resistant
UL23	V120fsx	None	FR_resistant
UL23	S74L	None	FR_resistant
UL30	GG4G	None	F-Strain, FR_resistant, FR_sensitive, K17+_BAC, K17+_UL23(P84L)_BAC
UL30	Y67N	None	K17+_BAC
UL30	A86fsx	None	F-Strain, FR_resistant, FR_sensitive, K17+_BAC, K17+_UL23(P84L)_BAC
UL30	C107fsx	None	K17+_BAC, FR_resistant, F-Strain, FR_sensitive
UL30	D134V	None	K17+_BAC, F-Strain, FR_sensitive
UL30	A138V	Sensitive	F-Strain, FR_resistant, FR_sensitive, K17+_BAC, K17+_UL23(P84L)_BAC
UL30	F140L	None	F-Strain, FR_resistant, FR_sensitive, K17+_BAC, K17+_UL23(P84L)_BAC
UL30	T143A	None	F-Strain, FR_resistant, FR_sensitive, K17+_BAC, K17+_UL23(P84L)_BAC
UL30	L185fsx	None	K17+_BAC, FR_resistant, F-Strain
UL30	R193P	None	K17+_BAC, FR_resistant, F-Strain, FR_sensitive
UL30	M207I	Sensitive	K17+_BAC
UL30	C218*	None	K17+_BAC, F-Strain
UL30	M228R	None	F-Strain, FR_resistant, FR_sensitive, K17+_BAC, K17+_UL23(P84L)_BAC
UL30	L232M	None	F-Strain, FR_resistant, FR_sensitive, K17+_BAC, K17+_UL23(P84L)_BAC
UL30	A299P	None	K17+_BAC, K17+_UL23(P84L)_BAC, F-Strain, FR_sensitive
UL30	F335I	None	K17+_BAC, K17+_UL23(P84L)_BAC, F-Strain, FR_sensitive
UL30	E342K	None	K17+_BAC
UL30	G355D	None	K17+_BAC, K17+_UL23(P84L)_BAC, F-Strain, FR_sensitive
UL30	E370fsx	None	F-Strain, FR_resistant, FR_sensitive, K17+_BAC, K17+_UL23(P84L)_BAC
UL30	A373fsx	None	F-Strain, FR_resistant, FR_sensitive, K17+_BAC, K17+_UL23(P84L)_BAC
UL30	E376G	Sensitive	F-Strain, FR_resistant, FR_sensitive, K17+_BAC, K17+_UL23(P84L)_BAC
UL30	L398F	Sensitive	K17+_BAC
UL30	D400N	None	K17+_BAC
UL30	S402fsx	None	K17+_BAC, FR_resistant, F-Strain
UL30	L427fsx	None	K17+_BAC, F-Strain
UL30	E445Q	None	F-Strain, FR_resistant, FR_sensitive, K17+_BAC, K17+_UL23(P84L)_BAC
UL30	L447M	None	K17+_BAC, K17+_UL23(P84L)_BAC, F-Strain, FR_sensitive
UL30	D531N	None	K17+_BAC, FR_sensitive
UL30	A546T	None	K17+_BAC
UL30	S599L	None	K17+_BAC, K17+_UL23(P84L)_BAC, F-Strain, FR_sensitive
UL30	A629V	None	K17+_BAC
UL30	D630fsx	None	K17+_BAC, FR_resistant, F-Strain, FR_sensitive
UL30	D630G	None	K17+_BAC
UL30	R642fsx	None	K17+_BAC, FR_resistant, F-Strain, FR_sensitive
UL30	A646fsx	None	F-Strain, FR_resistant, FR_sensitive, K17+_BAC, K17+_UL23(P84L)_BAC
UL30	G677fsx	None	K17+_BAC, F-Strain, FR_sensitive
UL30	A699fsx	None	K17+_BAC, F-Strain
UL30	F708V	None	K17+_BAC, K17+_UL23(P84L)_BAC, FR_resistant, FR_sensitive
UL30	N711K	Sensitive	K17+_BAC, K17+_UL23(P84L)_BAC, FR_resistant, FR_sensitive
UL30	V757fsx	None	F-Strain, FR_resistant, FR_sensitive, K17+_BAC, K17+_UL23(P84L)_BAC
UL30	T848A	None	K17+_BAC, F-Strain
UL30	L863fsx	None	K17+_BAC, F-Strain
UL30	S914fsx	None	K17+_BAC, FR_resistant, F-Strain, FR_sensitive
UL30	Y941N	None	K17+_BAC, F-Strain
UL30	E996A	None	K17+_BAC
UL30	A1009G	None	K17+_BAC, F-Strain, FR_sensitive
UL30	S1038N	None	K17+_BAC
UL30	L1049fsx	None	K17+_BAC, F-Strain, FR_sensitive
UL30	Q1064R	None	K17+_BAC, K17+_UL23(P84L)_BAC, F-Strain, FR_sensitive
UL30	A1078fsx	None	K17+_BAC, F-Strain, FR_sensitive
UL30	L1090R	None	K17+_BAC
UL30	DA1097D	None	F-Strain, FR_resistant, FR_sensitive, K17+_BAC, K17+_UL23(P84L)_BAC
UL30	A1106fsx	None	F-Strain, FR_resistant, FR_sensitive, K17+_BAC, K17+_UL23(P84L)_BAC
UL30	R1117fsx	None	K17+_BAC, FR_resistant, F-Strain, FR_sensitive
UL30	D1126fsx	None	F-Strain, FR_resistant, FR_sensitive, K17+_BAC, K17+_UL23(P84L)_BAC
UL30	E1194K	None	K17+_BAC, K17+_UL23(P84L)_BAC, F-Strain, FR_sensitive
UL30	V1195M	None	K17+_BAC, F-Strain
UL30	W1196fsx	None	K17+_BAC
UL30	W1196R	None	K17+_BAC, F-Strain, FR_sensitive
UL30	H1197fsx	None	K17+_BAC, F-Strain, FR_sensitive
UL30	V1214fsx	None	K17+_BAC
UL30	D134fsx	None	F-Strain, K17+_UL23(P84L)_BAC, FR_sensitive
UL30	A289fsx	None	K17+_UL23(P84L)_BAC
UL30	M333K	None	F-Strain, K17+_UL23(P84L)_BAC, FR_sensitive
UL30	N344Y	None	K17+_UL23(P84L)_BAC
UL30	L390fsx	None	F-Strain, K17+_UL23(P84L)_BAC, FR_resistant, FR_sensitive
UL30	L628fsx	None	F-Strain, K17+_UL23(P84L)_BAC
UL30	V852fsx	None	F-Strain, K17+_UL23(P84L)_BAC
UL30	L897P	None	K17+_UL23(P84L)_BAC
UL30	S970fsx	None	F-Strain, K17+_UL23(P84L)_BAC, FR_sensitive
UL30	VL1032V	None	K17+_UL23(P84L)_BAC
UL30	A1100fsx	None	F-Strain, K17+_UL23(P84L)_BAC, FR_resistant, FR_sensitive
UL30	A17fsx	None	F-Strain, FR_sensitive
UL30	G35fsx	None	F-Strain, FR_sensitive
UL30	N43fsx	None	F-Strain
UL30	A50fsx	None	F-Strain, FR_sensitive
UL30	L82fsx	None	F-Strain, FR_sensitive
UL30	A102fsx	None	F-Strain, FR_sensitive
UL30	D110G	None	F-Strain
UL30	G120V	None	F-Strain, FR_sensitive
UL30	W123fsx	None	F-Strain, FR_resistant, FR_sensitive
UL30	W130fsx	None	F-Strain, FR_sensitive
UL30	V133fsx	None	F-Strain, FR_resistant, FR_sensitive
UL30	P137T	None	F-Strain
UL30	N141fsx	None	F-Strain
UL30	L153fsx	None	F-Strain, FR_sensitive
UL30	F167fsx	None	F-Strain, FR_sensitive
UL30	M172fsx	None	F-Strain
UL30	V194fsx	None	F-Strain
UL30	Y204fsx	None	F-Strain, FR_sensitive
UL30	A220fsx	None	F-Strain, FR_resistant
UL30	M228fsx	None	F-Strain, FR_resistant, FR_sensitive
UL30	S235fsx	None	F-Strain, FR_resistant, FR_sensitive
UL30	S244A	None	F-Strain
UL30	L267fsx	None	F-Strain, FR_resistant
UL30	G295fsx	None	F-Strain
UL30	A299fsx	None	F-Strain, FR_resistant
UL30	T300fsx	None	F-Strain
UL30	L305fsx	None	F-Strain, FR_sensitive
UL30	W315fsx	None	F-Strain, FR_sensitive
UL30	W315R	None	F-Strain
UL30	A327fsx	None	F-Strain
UL30	T337A	None	F-Strain, FR_sensitive
UL30	L350fsx	None	F-Strain
UL30	L350P	None	F-Strain
UL30	E353G	None	F-Strain
UL30	L379fsx	None	F-Strain
UL30	V383fsx	None	F-Strain
UL30	L390Q	None	F-Strain
UL30	I392fsx	None	F-Strain
UL30	L406fsx	None	F-Strain
UL30	S422fsx	None	F-Strain, FR_resistant, FR_sensitive
UL30	A429fsx	None	F-Strain, FR_resistant
UL30	L432fsx	None	F-Strain, FR_resistant
UL30	L438fsx	None	F-Strain
UL30	L438Q	None	F-Strain
UL30	D441Y	None	F-Strain
UL30	Y465F	None	F-Strain
UL30	I467S	None	F-Strain
UL30	W472fsx	None	F-Strain
UL30	L476fsx	None	F-Strain, FR_sensitive
UL30	G505fsx	None	F-Strain
UL30	G505D	Sensitive	F-Strain
UL30	F509fsx	None	F-Strain
UL30	M520fsx	None	F-Strain
UL30	I528fsx	None	F-Strain
UL30	V543fsx	None	F-Strain, FR_sensitive
UL30	A544T	None	F-Strain
UL30	L583Q	None	F-Strain, FR_sensitive
UL30	L584fsx	None	F-Strain, FR_sensitive
UL30	V585fsx	None	F-Strain
UL30	L593fsx	None	F-Strain, FR_sensitive
UL30	L596fsx	None	F-Strain, FR_sensitive
UL30	L604*	None	F-Strain
UL30	E649G	Sensitive	F-Strain, FR_sensitive
UL30	R663fsx	None	F-Strain
UL30	V694fsx	None	F-Strain, FR_resistant
UL30	Y696fsx	None	F-Strain, FR_resistant, FR_sensitive
UL30	Q697fsx	None	F-Strain
UL30	V713fsx	None	F-Strain, FR_sensitive
UL30	Y722fsx	None	F-Strain, FR_sensitive
UL30	I726fsx	None	F-Strain
UL30	A728fsx	None	F-Strain, FR_resistant, FR_sensitive
UL30	L746fsx	None	F-Strain, FR_resistant
UL30	L778fsx	None	F-Strain
UL30	S790T	None	F-Strain
UL30	I792fsx	None	F-Strain, FR_sensitive
UL30	L803fsx	None	F-Strain, FR_sensitive
UL30	C814*	None	F-Strain, FR_sensitive
UL30	T839fsx	None	F-Strain, FR_resistant
UL30	V905fsx	None	F-Strain
UL30	S920fsx	None	F-Strain
UL30	V955fsx	None	F-Strain
UL30	L957fsx	None	F-Strain
UL30	A964fsx	None	F-Strain
UL30	L973fsx	None	F-Strain, FR_resistant
UL30	A995T	Sensitive	F-Strain, FR_sensitive
UL30	L999fsx	None	F-Strain, FR_resistant, FR_sensitive
UL30	E1005K	Sensitive	F-Strain
UL30	A1050fsx	None	F-Strain
UL30	Y1055fsx	None	F-Strain
UL30	R1061S	None	F-Strain
UL30	S1067fsx	None	F-Strain
UL30	V1077fsx	None	F-Strain, FR_resistant
UL30	E1095G	None	F-Strain
UL30	AP1100A	None	F-Strain
UL30	S1113fsx	None	F-Strain
UL30	R1135H	None	F-Strain, FR_resistant
UL30	A1151fsx	None	F-Strain, FR_sensitive
UL30	LG1166L	None	F-Strain
UL30	L1166fsx	None	F-Strain, FR_sensitive
UL30	GA1167G	None	F-Strain, FR_sensitive
UL30	R1190fsx	None	F-Strain
UL30	P1199L	Sensitive	F-Strain
UL30	A1208V	None	F-Strain
UL30	G12R	None	FR_sensitive
UL30	A32fsx	None	FR_sensitive
UL30	R34fsx	None	FR_sensitive
UL30	P38A	None	FR_sensitive
UL30	A92T	None	FR_sensitive
UL30	V156fsx	None	FR_resistant, FR_sensitive
UL30	R222*	None	FR_sensitive
UL30	V252fsx	None	FR_sensitive
UL30	E294K	None	FR_sensitive
UL30	A299T	None	FR_sensitive
UL30	A351fsx	None	FR_sensitive
UL30	M356I	Sensitive/Resistant	FR_sensitive
UL30	GE375G	None	FR_sensitive
UL30	E426K	None	FR_sensitive
UL30	A428V	Sensitive	FR_sensitive
UL30	R430fsx	None	FR_sensitive
UL30	T639fsx	None	FR_sensitive
UL30	R760*	None	FR_sensitive
UL30	A874fsx	None	FR_sensitive
UL30	R881H	None	FR_sensitive
UL30	L977fsx	None	FR_sensitive
UL30	A1017fsx	None	FR_sensitive
UL30	A1063T	None	FR_sensitive
UL30	R1071Q	None	FR_sensitive
UL30	T1086M	Sensitive	FR_sensitive
UL30	V1202fsx	None	FR_sensitive
UL30	A1204V	None	FR_sensitive
UL30	R1205W	None	FR_sensitive
UL30	A1213V	None	FR_sensitive
UL30	A165fsx	None	FR_resistant
UL30	R170fsx	None	FR_resistant
UL30	W502fsx	None	FR_resistant
UL30	G586fsx	None	FR_resistant
UL30	R603H	None	FR_resistant
UL30	A605V	Resistant	FR_resistant
UL30	D615N	None	FR_resistant
UL30	V621A	None	FR_resistant
UL30	V715A	None	FR_resistant
UL30	A719V	Sensitive/Resistant	FR_resistant
UL30	S720G	None	FR_resistant
UL30	S724N	Intermediate/Resistant	FR_resistant
UL30	M784T	None	FR_resistant
UL30	E798Q	None	FR_resistant
UL30	L802F	Resistant	FR_resistant
UL30	T821M	Resistant	FR_resistant
UL30	T838A	None	FR_resistant
UL30	T839I	None	FR_resistant
UL30	R842S	Resistant	FR_resistant
UL30	W856fsx	None	FR_resistant
UL30	M950R	None	FR_resistant
UL30	L1138fsx	None	FR_resistant
